# Supplementary material for: Banker Plant Bonuses? The Benefits and Risks of Including Brassicas in Field Margins to Promote Conservation Biocontrol of Specialist Pests in Oilseed Rape
Source: Insects. 2023 Mar 31;14(4):349. doi: 10.3390/insects14040349 (PMC10145157; doi:10.3390/insects14040349)
Supplement: Supplementary file 1 [file insects-14-00349-s001.zip]

Archive with 1 entries (1 files):
- insects-2242559-supplementary.pdf
